# Supplementary material for: Correlation between gut microbiota and their metabolites and the efficacy of chemotherapy combined with immunotherapy for extensive-stage small cell lung cancer
Source: Front Oncol. 2026 Mar 3;15:1683347. doi: 10.3389/fonc.2025.1683347 (PMC12992022; doi:10.3389/fonc.2025.1683347)
Supplement: Supplementary file 1 [file DataSheet1.zip]

Archive with 15 entries (15 files):
- Supplementary Figure 15.jpg
- Supplementary Figure 1.jpg
- Supplementary Figure 2.jpg
- Supplementary Figure 3.jpg
- Supplementary Figure 4.jpg
- Supplementary Figure 5.jpg
- Supplementary Figure 6.jpg
- Supplementary Figure 7.jpg
- Supplementary Figure 8.jpg
- Supplementary Figure 9.jpg
- Supplementary Figure 10.jpg
- Supplementary Figure 11.jpg
- Supplementary Figure 12.jpg
- Supplementary Figure 13.jpg
- Supplementary Figure 14.jpg
